# Supplementary material for: Teratoma Assay for Testing Pluripotency and Malignancy of Stem Cells: Insufficient Reporting and Uptake of Animal-Free Methods—A Systematic Review
Source: Int J Mol Sci. 2023 Feb 15;24(4):3879. doi: 10.3390/ijms24043879 (PMC9967860; doi:10.3390/ijms24043879)
Supplement: Supplementary file 1 [file ijms-24-03879-s001.zip]

Archive with 1 entries (1 files):
- ijms-2150070-supplementary.pdf
